# Supplementary material for: Host Response of Atlantic Salmon (Salmo salar) Re-Inoculated with Paramoeba perurans
Source: Microorganisms. 2021 May 5;9(5):993. doi: 10.3390/microorganisms9050993 (PMC8147987; doi:10.3390/microorganisms9050993)
Supplement: Supplementary file 1 [file microorganisms-09-00993-s001.zip]

Archive with 1 entries (1 files):
- microorganisms-1176061-supplementary.pdf
